# Supplementary material for: Enhanced Hippocampal Long-Term Potentiation and Fear Memory in Btbd9 Mutant Mice
Source: PLoS One. 2012 Apr 19;7(4):e35518. doi: 10.1371/journal.pone.0035518 (PMC3334925; doi:10.1371/journal.pone.0035518)
Supplement: Table S1 — Primers located in the sixth intron of the Btbd9 gene. Length is the number of nucleotides. Locations are relative to the start of Intron 6 (intron between Exons 6 and 7). (XLSX) [file pone.0035518.s004.xlsx]

## Sheet: Sheet1
Table S1. Primers located in the sixth of the Btbd9 gene.
Primer Name	Forward (5' → 3')	Reverse (5'→ 3')	Length	Location of Forward
Exon6	TTGAAGTGTCCATGGACGAACTTGATTGGA	TCCAATCAAGTTCGTCCATGGACACTTCAA	30	-103	to	-74
10139	gagcaccaagccctacactgtttcacaatggga	tcccattgtgaaacagtgtagggcttggtgctc	33	10139	to	10171
6A	tactctgggaattcttacaccaatgaactgc	gcagttcattggtgtaagaattcccagagta	31	22003	to	22033
29572	tctggataatcgtgccgtttaaaaccaagca	tgcttggttttaaacggcacgattatccaga	31	29572	to	29602
6B	gtacaataggtcccgcgttagaagtcgaa	ttcgacttctaacgcgggacctattgtac	29	37001	to	37029
40880	tgatggttaagcatactgaagcagctttagc	gctaaagctgcttcagtatgcttaaccatca	31	40880	to	40910
51316	gacaggggcatttattctggtatcatga	tcatgataccagaataaatgcccctgtc	28	51316	to	51343
6C	tatagagtaagaagagcaaacgtgggagca	tgctcccacgtttgctcttcttactctata	30	59997	to	60026
68504	gctcatctgattactggctactatactgtc	gacagtatagtagccagtaatcagatgagc	30	68504	to	68533
6D	tcaaacatgcctaagataccttacctggatca	tgatccaggtaaggtatcttaggcatgtttga	32	77042	to	77073
89304	gtacaccaacaatggaaaacatgacacactcc	ggagtgtgtcatgttttccattgttggtgtac	32	89304	to	89335
100500	gagccgccctacccaacagttctcctcagc	gctgaggagaactgttgggtagggcggctc	30	100525	to	100554
101500	gaatactgccttgctctggttccgtccaaatccc	gggatttggacggaaccagagcaaggcagtattc	34	101501	to	101534
102000A	ctgagatgattaacaagagctgagggct	agccctcagctcttgttaatcatctcag	28	102007	to	102034
102000B	agatgattaacaagagctgagggct	agccctcagctcttgttaatcatct	25	102010	to	102034
102200	tcatgtgcacccgtgggaaagcttagtgt	acactaagctttcccacgggtgcacat	29	102195	to	102223
6E	tgaaccattacatttagaagacgtggctga	tcagccacgtcttctaaatgtaatggttca	30	102501	to	102530
6EA	aaccattacatttagaagacgtggctga	tcagccacgtcttctaaatgtaatggtt	28	102503	to	102530
110510	tgctctcaactcctttcctcctgtactgc	gcagtacaggaggaaaggagttgagagca	29	110510	to	110538
6F	gtcctaccttatgattcaatcttagctgtc	gacagctaagattgaatcataaggtaggac	30	118494	to	118523
131246	gacatgagtcatagtataagaggggaatca	tgattcccctcttatactatgactcatgtc	30	131246	to	131275
6G	gagtgttaaagatccctaaaggcttaagta	tacttaagcctttagggatctttaacactc	30	144007	to	144036
153043	gaagaaacgacgatggcctgttgaggttga	tcaacctcaacaggccatcgtcgtttcttc	30	153043	to	153072
6H	ggaatctcctttgtacttttgctgccctgtac	gtacagggcagcaaaagtacaaaggagattcc	32	162001	to	162032
170481	gtgcagtgagcccctccacacagacaacatc	gatgttgtctgtgtggaggggctcactgcac	31	170481	to	170511
Exon7	GGACTCACAACACAGTGAACAAGATTTTC	GAAAATCTTGTTCACTGTGTTGTGAGTCC	29	179241	to	179269
