# Supplementary material for: Enhanced Hippocampal Long-Term Potentiation and Fear Memory in Btbd9 Mutant Mice
Source: PLoS One. 2012 Apr 19;7(4):e35518. doi: 10.1371/journal.pone.0035518 (PMC3334925; doi:10.1371/journal.pone.0035518)
Supplement: Table S2 — Primers located in the β-geo gene trap vector. Length is the number of nucleotides. (XLSX) [file pone.0035518.s005.xlsx]

## Sheet: Geo
Supplementary Table 2. Primers located in the β-geo gene trap vector.
Name	Forward (5' → 3')	Reverse (5' → 3')	Length
v1531	GGTCCCAGGTCCCGAAAACCAAAGAAGA	TCTTCTTTGGTTTTCGGGACCTGGGACC	28
v1525	CAACCAGGTCCCAGGTCCCGAAAACCAAAGAAG	CTTCTTTGGTTTTCGGGACCTGGGACCTGGTTG	33
v1842	GCGATCTTCCTGAGGCCGATACTGT	ACAGTATCGGCCTCAGGAAGATCGC	25
v5472	CCTTCTATCGCCTTCTTGACGAGTTCTTCTGAGC	GCTCAGAAGAACTCGTCAAGAAGGCGATAGAAGG	34
